# Supplementary material for: “I Had to Rediscover Our Healthy Food”: An Indigenous Perspective on Coping with Type 2 Diabetes Mellitus
Source: Int J Environ Res Public Health. 2021 Dec 24;19(1):159. doi: 10.3390/ijerph19010159 (PMC8750381; doi:10.3390/ijerph19010159)
Supplement: Supplementary file 1 [file ijerph-19-00159-s001.zip]

Archive with 1 entries (1 files):
- ijerph-1461312-supplementary.pdf
